# Supplementary material for: Combining Molecular Dynamics Simulations and Biophysical Characterization to Investigate Protein-Specific Excipient Effects on Reteplase during Freeze Drying
Source: Pharmaceutics. 2023 Jun 30;15(7):1854. doi: 10.3390/pharmaceutics15071854 (PMC10384596; doi:10.3390/pharmaceutics15071854)
Supplement: Supplementary file 1 [file pharmaceutics-15-01854-s001.zip]

Archive with 1 entries (1 files):
- pharmaceutics-2430318-supplementary.docx
